# Supplementary material for: Genomic and Transcriptomic Profile of HNF1A-Mutated Liver Adenomas Highlights Molecular Signature and Potential Therapeutic Implications
Source: Int J Mol Sci. 2024 Sep 29;25(19):10483. doi: 10.3390/ijms251910483 (PMC11477380; doi:10.3390/ijms251910483)
Supplement: Supplementary file 1 [file ijms-25-10483-s001.zip]

Archive with 1 entries (1 files):
- ijms-3206104-supplementary.pdf
